# Supplementary material for: Off-Patent Biologicals and Biosimilars Tendering in Europe—A Proposal towards More Sustainable Practices
Source: Pharmaceuticals (Basel). 2021 May 24;14(6):499. doi: 10.3390/ph14060499 (PMC8225063; doi:10.3390/ph14060499)
Supplement: Supplementary file 1 [file pharmaceuticals-14-00499-s001.zip]

Archive with 9 entries (9 files):
- Supp Table S1.pdf
- Supp Table S2.pdf
- Supp Table S3.pdf
- Supp Table S4.pdf
- Supp Table S5.pdf
- Supp Table S6.pdf
- Supp Table S7.pdf
- Supp Table S8.pdf
- Supp Table S9.pdf
